# Supplementary material for: Development of High-Throughput Serum Bactericidal Assays for Bordetella pertussis to Evaluate BPZE1
Source: Vaccines (Basel). 2026 May 30;14(6):492. doi: 10.3390/vaccines14060492 (PMC13307608; doi:10.3390/vaccines14060492)
Supplement: Supplementary file 1 [file vaccines-14-00492-s001.zip]

Archive with 1 entries (1 files):
- vaccines-4310548-supplementary.pdf
